# Supplementary material for: Accurate Identification of Spatial Domain by Incorporating Global Spatial Proximity and Local Expression Proximity
Source: Biomolecules. 2024 Jun 9;14(6):674. doi: 10.3390/biom14060674 (PMC11201407; doi:10.3390/biom14060674)
Supplement: Supplementary file 1 [file biomolecules-14-00674-s001.zip]

Archive with 1 entries (1 files):
- biomolecules-3018716-supplementary.pdf
